# Supplementary material for: Epidemiology, Genetic Characterization, and Pathogenesis of Avian Influenza H5N8 Viruses Circulating in Northern and Southern Parts of Egypt, 2017–2019
Source: Animals (Basel). 2021 Jul 26;11(8):2208. doi: 10.3390/ani11082208 (PMC8388380; doi:10.3390/ani11082208)
Supplement: Supplementary file 1 [file animals-11-02208-s001.zip]

Archive with 1 entries (1 files):
- animals-1258865-supplementary.pdf
